# Supplementary material for: Meningococcal vaccine 4CMenB elicits a robust cellular immune response that targets but is not consistently protective against Neisseria gonorrhoeae during murine vaginal infection
Source: mSphere. 2025 Apr 16;10(5):e00940-24. doi: 10.1128/msphere.00940-24 (PMC12108064; doi:10.1128/msphere.00940-24)
Supplement: Supplemental tables — Tables S1 to S8. [file msphere.00940-24-s0004.xlsx]

## Sheet: Table S1
	Table S1. Animal information, Bexsero vaccination, gonococcal challenge dose and outcome data
	Species	Animal ID	Sex	Vaccine Group	Experiment	Infection Cohort	Ngo Infection Dose (CFU)	CFU Recovery
								Day 1	Day 2	Day 3	Day 4	Day 5	Day 6	Cumulative CFU	Protection Status
	BALB/c	72942	Female	Alum	1	A	1.28 × 10^7	2500	112	37	0	225	2500	5374	NA
	BALB/c	72945	Female	Alum	1	A	1.28 × 10^7	0	112	0	75	8000	35000	43187	NA
	BALB/c	72946	Female	Alum	1	A	1.28 × 10^7	27500	1000	9000	500	3750	450000	491750	NA
	BALB/c	72809	Female	Bexsero	1	A	1.28 × 10^7	145000	1500	150	0	2500	15000	164150	Unprotected
	BALB/c	72811	Female	Bexsero	1	A	1.28 × 10^7	7000	18500	375	75	450	40000	66400	Unprotected
	BALB/c	72979	Female	Bexsero	1	A	1.28 × 10^7	15500	0	0	0	0	0	15500	Protected
	BALB/c	72998	Female	Bexsero	1	A	1.28 × 10^7	20000	1500	0	0	0	0	21500	Protected
	BALB/c	72973	Female	Bexsero	1	A	1.28 × 10^7	40500	4500	412	112	0	0	45524	Unprotected
	BALB/c	72975	Female	Bexsero	1	A	1.28 × 10^7	175000	30000	0	1125	2100	75000	283225	Unprotected
	BALB/c	72943	Female	Alum	1	B	1.33 × 10^7	20000	150	1012	12000	3000	22500	58662	NA
	BALB/c	72976	Female	Bexsero	1	B	1.33 × 10^7	150000	37	1312	2887	187	862	155285	Unprotected
	BALB/c	72978	Female	Bexsero	1	B	1.33 × 10^7	700000	2437	450	750	10500	225	714362	Unprotected
	BALB/c	72947	Female	Alum	1	C	2.50 × 10^6	1087	500	650000	225	37	6500	658349	NA
	BALB/c	72950	Female	Alum	1	C	2.50 × 10^6	3000	37	4000	11500	0	37	18574	NA
	BALB/c	72825	Female	Alum	2	A	9.00 × 10^7	0	0	90000	225	75	0	90300	NA
	BALB/c	72831	Female	Alum	2	A	9.00 × 10^7	0	0	10000	14500	187	150	24837	NA
	BALB/c	72835	Female	Bexsero	2	A	9.00 × 10^7	0	0	187	0	0	75	262	Unprotected
	BALB/c	72839	Female	Bexsero	2	A	9.00 × 10^7	0	0	0	0	0	0	0	Protected
	BALB/c	72848	Female	Bexsero	2	A	9.00 × 10^7	0	0	1600000	112	0	0	1600112	Unprotected
	BALB/c	72843	Female	Bexsero	2	A	9.00 × 10^7	0	0	0	0	0	0	0	Protected
	BALB/c	72844	Female	Bexsero	2	A	9.00 × 10^7	0	1425	25000	0	0	0	26425	Protected
	BALB/c	72845	Female	Bexsero	2	A	9.00 × 10^7	0	2212	100000	187	412	0	102811	Unprotected
	BALB/c	72821	Female	Alum	2	A	9.00 × 10^7	1000	3000	1950000	0	262	225	1954487	NA
	BALB/c	72823	Female	Alum	2	A	9.00 × 10^7	37	75	4150000	200000	0	0	4350112	NA
	BALB/c	72829	Female	Alum	2	A	9.00 × 10^7	37	0	525	25000	300	0	25862	NA
	BALB/c	72847	Female	Bexsero	2	A	9.00 × 10^7	412	3750	37	12000	3000	37	19236	Unprotected
	BALB/c	72830	Female	Alum	2	B	1.33 × 10^6	3750	525	28000	1000	1612	150	35037	NA
	BALB/c	72837	Female	Bexsero	2	B	1.33 × 10^6	3750	37	150	0	0	0	3937	Protected
	BALB/c	72840	Female	Bexsero	2	B	1.33 × 10^6	225	787	37	0	0	0	1049	Protected
	BALB/c	72819	Female	Alum	2	C	3.00 × 10^6	2750000	1000	150000	460000	150	0	3361150	NA
	BALB/c	72828	Female	Alum	2	C	3.00 × 10^6	650000	37500	712	525	0	0	688737	NA
	BALB/c	72838	Female	Bexsero	2	C	3.00 × 10^6	30000	412	3000	0	0	0	33412	Protected
	Abbreviations: NA, not applicable

## Sheet: Table S2
Table S2. Flow cytometry antibodies used in this study
Marker	Fluorophore	Clone	Company	Catalogue Number
Surface Panel
CD3	APC Cy7	17A2	BD Pharmingen	560590
			BioLegend	100222
CD4	R718	RM4-5	BD Horizon	566939
CD19	PerCP Cy5.5	1D3	BD Pharmingen	551001
CD45	BUV395	30-F11	BD Horizon	564279
CD44	BV786	IM7	BD Horizon	563736
CD62L	BUV737	MEL-14	BD Horizon	612833
CD8⍺	BUV805	53-6.7	BD Horizon	612898
Viability Stain
Fixable Viability Stain 620	NA	NA	BD Horizon	564996
Intracellular Panel
CD69	PE Cy7	H1.2F3	BD Pharmingen	552879
IFNɣ	APC Cy7	XMG1.2	BD Pharmingen	554413
IL-10	BV421	JES5-16E3	BD Horizon	563276
IL_17A	BV510	TC11-18H10	BD Horizon	564168
			BioLegend	506933
IL-4	BV605	11B11	BD Horizon	564007
TNF⍺	BV650	MP6-XT22	BD Horizon	563943
IL-5	PE	TRFK5	BD Pharmingen	554395
IL-2	FITC	JES6-5H4	BD Pharmingen	554427
Co-stimulatory Antibodies
anti-CD49d	NA	R1-2	BD Pharmingen	553153
anti-CD28	NA	37.51	BioLegend	102115

## Sheet: Table S3
Table S3. Principal component analysis loading table for T cell 18-plex on murine splenocytes
Row	Prin1	Prin2	Prin3
IL-6	0.94329	-0.0438219	-0.170834
IL-4	0.895955	-0.230581	-0.0996992
IL-13	0.883484	-0.384589	0.0067553
GM-CSF	0.877939	0.249027	0.292384
IL-2	0.87735	-0.250451	0.208454
IL-10	0.864438	-0.256832	-0.152264
IL-1a	0.842774	0.248833	-0.0315173
IL-1b	0.842205	0.111774	-0.00306761
LIX	0.839567	0.221072	-0.150806
IL-17A	0.809319	0.0224499	0.386909
MCP-1	0.768708	-0.387216	-0.267782
IL-12p70	0.758604	-0.00451139	0.368818
IL-5	0.757138	-0.481039	0.0645458
KC	0.673562	0.0450492	-0.511989
MIP-2	0.532803	0.612803	-0.235757
IFNg	0.426819	0.761058	0.0316562
TNFa	0.354788	0.834912	0.177254
IL-7	0.0603293	-0.155855	0.835853

## Sheet: Table S4
Table S4. Principal component analysis loading table for T cell flow cytometry frequencies on murine splenocytes
Row	Prin1	Prin2	Prin3
CD4+ anyTH1	0.867406	-0.0217642	-0.207881
CD3- CD19- IFNg- IL-2+ TNFa-	0.849027	-0.156353	-0.239575
CD3- CD19- IL-2+	0.835794	0.0945007	-0.199019
CD4+ IL-2+	0.825897	0.0186972	-0.314335
CD4+ IFNg- IL-2+ TNFa-	0.813535	-0.0455519	-0.324077
CD8a+ anyTH1	0.787405	0.0376274	0.175633
CD4+ IL-10+	0.786013	0.0141679	-0.391962
CD3- CD19-	0.753322	-0.226784	-0.253927
CD8a+ IFNg- IL-2+ TNFa-	0.713826	-0.150927	-0.237811
CD8a+ IL-2+	0.698966	-0.188849	-0.152102
CD3- CD19- IL-10+	0.615504	0.220921	-0.346771
CD3- CD19- IL-5+	0.612375	0.201053	0.299641
CD8a+ Tem	0.588389	0.447943	0.19143
CD8a+ IL-5+	0.574332	0.0607277	0.394609
CD4+ IL-4+	0.524307	0.17204	0.322486
CD8a+ IFNg+ IL-2- TNFa-	0.51334	0.383336	-0.164933
CD4+ IL-17A+	0.47852	-0.158846	0.55204
CD4+ IFNg- IL-2+ TNFa+	0.46119	0.291932	0.0386788
CD8a+ IFNg+	0.445311	0.508529	-0.126357
CD3- CD19- IL-17A+	0.443539	0.0207746	0.527436
CD4+ TNFa+	0.439006	0.327093	0.407387
CD4+ Naïve	0.42029	-0.736065	-0.0930727
CD4+ IFNg+ IL-2- TNFa+	0.392054	0.209598	0.0748704
CD4+ IL-5+	0.35745	0.304724	0.702827
CD8a+ Tcm	0.292724	0.366338	0.334203
CD3- CD19- anyTH1	0.284406	0.768481	-0.21539
CD4+ IFNg- IL-2- TNFa+	0.282672	0.0761853	0.555294
CD4+	0.280563	0.205478	-0.218815
CD8a+ IL-10+	0.272324	0.133238	-0.206242
CD3- CD19- IFNg+ IL-2- TNFa-	0.25327	-0.0946583	0.210409
CD8a+ IFNg- IL-2- TNFa+	0.220082	-0.0434914	0.743181
CD4+ IFNg+ IL-2+ TNFa-	0.182223	-0.294144	-0.115695
CD8a+ IL-17A+	0.168144	-0.103894	0.774748
CD3- CD19- IFNg- IL-2+ TNFa+	0.137819	0.61683	0.0492367
CD4+ IFNg+	0.114851	-0.173869	-0.204955
CD3- CD19- IL-4+	0.111755	0.0174135	0.647813
CD8a+ TNFa+	0.0853465	-0.00143061	0.763534
CD4+ CD44- CD62L-	0.0690425	0.186867	-0.15187
CD3- CD19- IFNg+ IL-2+ TNFa-	0.0422259	0.416386	0.114034
CD4+ IFNg+ IL-2- TNFa-	0.0281808	-0.43748	-0.193416
CD8a+ IL-4+	-0.00253809	-0.0174576	0.586967
CD3+	-0.0308663	-0.112387	0.435726
CD8a+ CD44- CD62L-	-0.0340175	0.322943	-0.2973
CD8a+ IFNg- IL-2+ TNFa+	-0.0919487	-0.0925868	0.571175
CD3- CD19- IFNg+ IL-2+ TNFa+	-0.114721	0.110123	-0.0269493
CD8a+ IFNg+ IL-2+ TNFa+	-0.141758	-0.143089	-0.0548126
CD4+ Tem	-0.150267	0.618693	0.0879313
CD8a+ IFNg+ IL-2- TNFa+	-0.167963	0.30464	0.152693
CD3- CD19- IFNg+	-0.179695	0.714735	-0.0455412
CD4+ IFNg+ IL-2+ TNFa+	-0.212104	0.644121	-0.189161
CD8a+	-0.247803	-0.233891	0.231389
CD3- CD19- TNFa+	-0.251991	0.844331	-0.108303
CD8a+ Naïve	-0.266475	-0.515722	0.0787559
CD3- CD19- IFNg- IL-2- TNFa+	-0.270793	0.755234	-0.098252
CD3- CD19- IFNg+ IL-2- TNFa+	-0.328662	0.751898	-0.186881
CD19+	-0.343065	-0.228935	-0.107774
CD4+ Tcm	-0.671398	0.492672	0.166643

## Sheet: Table S5
Table S5. Principal component analysis loading table for T cell flow cytometry cells per gram on murine splenocytes
Row	Prin1	Prin2	Prin3
CD8a+ anyTH1 2	0.856001	0.0795964	-0.34286
CD4+ Naïve 2	0.844878	0.362238	-0.0663854
CD4+ 2	0.836209	0.406647	-0.0211277
CD3+ 2	0.826191	0.462414	-0.0686332
CD8a+ Tem 2	0.770707	0.267113	0.11698
CD8a+ 2	0.769417	0.54369	-0.165243
CD4+ anyTH1 2	0.764621	-0.452033	-0.0172945
CD3- CD19- IL-5+ 2	0.76307	-0.477243	0.025747
CD8a+ Naïve 2	0.755278	0.542619	-0.182188
CD4+ IL-10+ 2	0.747976	-0.518754	-0.150901
CD8a+ Tcm 2	0.741621	0.49056	-0.0582798
CD4+ Tem 2	0.739914	0.494113	0.1584
CD3- CD19- IL-2+ 2	0.726758	-0.633109	-0.107296
CD3- CD19- 2	0.720927	-0.570603	-0.0964138
CD8a+ IL-5+ 2	0.709859	0.166852	0.0292362
CD3- CD19- anyTH1 2	0.702496	-0.638801	0.217189
CD4+ IL-2+ 2	0.700564	-0.53566	-0.0967903
CD3- CD19- IFNg- IL-2+ TNFa- 2	0.692404	-0.656614	-0.187846
CD8a+ IL-2+ 2	0.673087	-0.140739	-0.474392
CD8a+ IFNg- IL-2+ TNFa- 2	0.671832	-0.190166	-0.441596
CD8a+ CD44- CD62L- 2	0.669561	0.488086	-0.0533651
CD4+ IFNg- IL-2+ TNFa- 2	0.667153	-0.557901	-0.161123
CD8a+ IFNg- IL-2- TNFa+ 2	0.666094	0.443097	-0.15579
CD19+ 2	0.659317	0.275121	0.0319156
CD4+ IL-4+ 2	0.657817	0.0766139	0.374055
CD4+ IFNg+ IL-2- TNFa+ 2	0.646831	-0.0600188	0.123905
CD4+ CD44- CD62L- 2	0.64513	0.130994	0.121303
CD4+ IL-5+ 2	0.641794	0.438492	0.275315
CD8a+ IFNg+ 2	0.631457	0.019339	0.0279063
CD3- CD19- IFNg- IL-2+ TNFa+ 2	0.627608	-0.241083	0.337233
CD8a+ IFNg+ IL-2- TNFa- 2	0.623785	-0.126034	-0.0449829
CD3- CD19- IL-10+ 2	0.618492	-0.617671	-0.0389353
CD8a+ IL-10+ 2	0.607018	-0.0471338	-0.311569
CD3- CD19- IL-4+ 2	0.602856	-0.0612642	-0.0205343
CD8a+ TNFa+ 2	0.587983	0.552918	-0.123116
CD4+ IL-17A+ 2	0.537602	-0.0459482	0.00956108
CD3- CD19- IL-17A+ 2	0.526821	-0.384594	0.16464
CD4+ TNFa+ 2	0.492328	0.136263	0.58067
CD4+ IFNg+ 2	0.43857	-0.000506863	-0.20799
CD4+ IFNg- IL-2+ TNFa+ 2	0.436938	-0.0661456	0.396445
CD4+ IFNg+ IL-2+ TNFa- 2	0.430845	-0.081849	-0.468217
CD3- CD19- IFNg+ IL-2- TNFa- 2	0.395084	-0.441932	0.0233951
CD8a+ IL-17A+ 2	0.339767	0.333877	0.0543484
CD4+ Tcm 2	0.331517	0.798534	0.224949
CD3- CD19- TNFa+ 2	0.330985	-0.253123	0.753531
CD8a+ IL-4+ 2	0.329985	0.552529	0.162452
CD4+ IFNg- IL-2- TNFa+ 2	0.30158	0.24268	0.496026
CD3- CD19- IFNg- IL-2- TNFa+ 2	0.266002	-0.251371	0.736456
CD3- CD19- IFNg+ 2	0.255491	-0.362106	0.651399
CD3- CD19- IFNg+ IL-2+ TNFa- 2	0.171643	-0.0752517	0.387015
CD4+ IFNg+ IL-2- TNFa- 2	0.127152	0.0461454	-0.396335
CD8a+ IFNg+ IL-2- TNFa+ 2	0.0773571	0.376249	0.223504
CD8a+ IFNg- IL-2+ TNFa+ 2	0.0394547	0.367676	-0.157529
CD4+ IFNg+ IL-2+ TNFa+ 2	-0.0171601	0.038103	0.459588
CD3- CD19- IFNg+ IL-2+ TNFa+ 2	-0.0406429	0.11502	-0.131355
CD3- CD19- IFNg+ IL-2- TNFa+ 2	-0.0835195	-0.0601835	0.672667
CD8a+ IFNg+ IL-2+ TNFa+ 2	-0.191107	0.0194569	-0.0887109

## Sheet: Table S6
Table S6. Principal component analysis loading table for pre-infection vaginal lavage 45-plex
Row	Prin1	Prin2	Prin3
IFNg	0.909467	-0.250285	-0.0874209
Eotaxin	0.895727	-0.350264	0.0309352
LIX	0.889588	0.0873558	0.290743
MIG	0.884142	0.0270139	-0.0993267
IL-6	0.882246	-0.282483	-0.0806274
IL-17	0.876334	-0.352867	0.0277204
IL-4	0.866017	-0.332322	-0.00909407
RANTES	0.860364	0.0863856	-0.368136
IL-10	0.859587	-0.356397	0.0697765
GM-CSF	0.833875	-0.222091	0.0662102
IL-15	0.833095	-0.335785	0.166627
M-CSF	0.815721	-0.0512248	0.140889
IL-12p40	0.811946	-0.399164	-0.0056557
IL-2	0.81169	-0.104583	-0.225144
IFNb-1	0.790588	0.339442	0.0888245
MIP-1a	0.779359	0.13566	-0.0782426
IL-1b	0.777764	-0.201705	0.228146
IL-1a	0.734485	-0.164233	0.312664
IL-11	0.712682	0.422393	0.393445
MIP-1b	0.708259	0.100702	-0.21106
VEGF	0.682098	0.453416	0.276565
IL-16	0.678897	0.149985	-0.468807
IL-3	0.661201	-0.465829	-0.0101923
IL-7	0.64012	-0.507992	0.212597
IL-20	0.616663	0.446913	0.33383
MCP-1	0.606901	0.133664	-0.0519188
MIP-3a	0.595055	0.536694	0.0884621
MIP-2	0.576396	0.040064	0.442777
MDC	0.555163	0.540618	-0.437588
EPO	0.514325	-0.0512937	-0.465336
IL-5	0.482831	0.0040343	-0.251448
MIP-3b	0.478125	0.665059	0.308596
G-CSF	0.472755	0.72164	0.365592
IL-9	0.462329	-0.15838	0.485468
LIF	0.446358	0.31016	-0.326356
MCP-5	0.356887	0.531308	-0.471017
TARC	0.299302	0.578501	-0.657201
6Ckine/Exodus 2	0.261142	0.569068	-0.571009
IP-10	0.260818	0.393802	-0.542729
IL-12p70	0.193592	-0.224698	-0.0915913
IL-13	0.11881	-0.155855	-0.155057
Fractalkine	-0.00127943	0.436479	0.610922
TIMP-1	-0.0211708	0.765984	0.46756
KC	-0.0981059	0.485279	0.525248

## Sheet: Table S7
Table S7. Principal component analysis loading table for day three post-infection vaginal lavage 45-plex
Row	Prin1	Prin2	Prin3
MIP-1a	0.975631	0.0276873	0.0616986
MIP-2	0.963041	-0.0746259	-0.00517618
MDC	0.955176	-0.103902	0.0724759
IFNg	0.942798	0.223665	-0.0152758
IL-1a	0.93786	-0.298509	0.0466064
IL-6	0.937513	0.112465	0.10343
TIMP-1	0.935983	0.0971605	0.172683
KC	0.932181	0.0165975	-0.0112575
IL-1b	0.927592	0.0977775	0.163562
MIP-1b	0.92402	0.112316	0.216735
VEGF	0.914056	0.242272	-0.0614426
LIX	0.911514	-0.110637	-0.0471488
M-CSF	0.875436	0.0663532	0.201788
IP-10	0.875267	0.246495	-0.208168
MIG	0.81978	0.128958	0.167243
LIF	0.810654	-0.523403	0.113911
TNFa	0.804199	-0.547901	0.0120019
MCP-5	0.773533	0.420578	-0.244267
6Ckine/Exodus 2	0.766395	-0.527759	-0.201315
G-CSF	0.75776	-0.484504	-0.0858809
IL-16	0.756624	0.316986	-0.301228
MIP-3a	0.712839	0.174128	0.235671
Fractalkine	0.679715	0.189451	0.396912
IL-12p40	0.636501	0.205718	0.0335926
Eotaxin	0.573532	0.424849	-0.385719
IL-10	0.542383	-0.203369	0.201838
IL-20	0.471833	0.314906	-0.361196
MIP-3b	0.389621	-0.645275	-0.232185
IL-17	0.369596	0.27765	-0.40386
RANTES	0.337126	0.0888959	0.199324
IL-3	0.30679	0.119876	0.547384
IL-4	0.289356	-0.0251512	0.365455
TARC	0.27789	-0.879383	-0.186523
IFNb-1	0.226606	0.611025	0.0219631
IL-2	0.20774	0.0228756	0.171535
IL-11	0.198181	-0.896346	-0.196693
MCP-1	0.0959803	0.286581	-0.492673
EPO	0.0169928	0.368487	-0.269061
IL-15	-0.0121196	0.215526	0.318533
IL-7	-0.164202	0.197028	0.56828
GM-CSF	-0.213537	-0.0802471	0.408194
IL-9	-0.430659	-0.149693	0.565996

## Sheet: Table S8
Table S8. Principal component analysis loading table for day six post-infection vaginal lavage 45-plex
Row	Prin1	Prin2	Prin3
Eotaxin	0.916077	-0.054132	-0.00892828
MCP-5	0.912091	-0.330444	0.0340666
MDC	0.85936	-0.0102596	-0.199439
MIP-2	0.851308	0.119584	0.243592
MIP-1a	0.842606	-0.0775843	0.108092
IL-12p40	0.840511	0.319372	0.0347208
M-CSF	0.836068	0.193927	0.265923
IFNg	0.820364	-0.0520138	0.173021
IL-16	0.807522	-0.298549	-0.112369
TARC	0.769636	-0.156621	-0.150452
Fractalkine	0.748258	-0.485544	-0.241476
MIP-1b	0.738336	-0.17842	0.243973
KC	0.737591	-0.0732011	-0.387594
IL-1a	0.73667	-0.287075	-0.304066
IL-1b	0.725388	-0.195221	0.311504
VEGF	0.703667	-0.17388	-0.38435
IL-10	0.70132	0.629996	0.00857536
IFNb-1	0.685542	-0.242522	0.189345
6Ckine/Exodus 2	0.679226	-0.469998	-0.297641
G-CSF	0.676368	-0.306235	-0.372692
RANTES	0.664549	0.683891	-0.139888
IL-4	0.615465	0.641668	0.109528
IL-17	0.583748	0.728722	-0.0834572
IP-10	0.578846	-0.337142	0.106685
LIX	0.567602	-0.167237	-0.410986
IL-6	0.548649	0.177624	-0.034169
IL-2	0.534309	-0.199189	0.38378
TIMP-1	0.518576	-0.529993	-0.361251
IL-5	0.513976	0.748344	-0.167736
IL-12p70	0.513976	0.748344	-0.167736
IL-3	0.501677	0.776241	-0.110588
IL-15	0.49243	0.254709	0.605045
LIF	0.476256	-0.105384	-0.026432
IL-20	0.340828	-0.553986	0.319135
GM-CSF	0.330146	0.369803	0.49074
IL-11	0.268958	-0.458653	0.52427
MIP-3a	0.265926	-0.359232	0.442755
IL-7	0.220525	0.333703	0.490088
MIP-3b	0.182846	-0.401232	0.371836
MCP-1	0.126858	0.0705424	0.183933
EPO	0.119183	-0.328817	0.579901
MIG	-0.0650885	0.174633	0.321871
IL-9	-0.138466	0.256072	0.370109
